# Supplementary material for: Photorefraction with Spot Vision Screener versus Visual Acuity Testing as Community-Based Preschool Vision Screening at the Age of 3.5 Years in Japan
Source: Int J Environ Res Public Health. 2022 Jul 16;19(14):8655. doi: 10.3390/ijerph19148655 (PMC9321534; doi:10.3390/ijerph19148655)
Supplement: Supplementary file 1 [file ijerph-19-08655-s001.zip]

Archive with 1 entries (1 files):
- ijerph-1785545-supplementary.pdf
